# Supplementary material for: Haplotype-resolved chromosomal-level genome assembly reveals regulatory variations in mulberry fruit anthocyanin content
Source: Hortic Res. 2024 Apr 23;11(6):uhae120. doi: 10.1093/hr/uhae120 (PMC11197311; doi:10.1093/hr/uhae120)
Supplement: Web_Material_uhae120 [file web_material_uhae120.zip]

Archive with 2 entries (2 files):
- Supplementary_Figure.docx
- Supplementary_Table.xlsx
