# Supplementary material for: Haplotype-resolved chromosomal-level genome assembly reveals regulatory variations in mulberry fruit anthocyanin content
Source: Hortic Res. 2024 Apr 23;11(6):uhae120. doi: 10.1093/hr/uhae120 (PMC11197311; doi:10.1093/hr/uhae120)
Supplement: Web_Material_uhae120 [file web_material_uhae120.zip › Supplementary_Table.xlsx]

## Sheet: S1
Table S1. Statistics of Sequencing Data and Mapping Rates.
HiFi	LibID (CCS/HiFi reads)	Reads after CCS	Bases after CCS	Mapping rate(%)	Depth
	ZS5801.HiFi	2262519	29644182023	99.81	98X
	ZZB.HiFi	1391836	23303465161	99.88	73X
Hi-C	LibID	Reads	Bases	Mapping rate(%)	Depth
	ZS5801_HiC	125336982	18143253569	99.12	118X
	ZZB_HiC	90260053	12716451663	99.73	79X
Illumina PE150	LibID	Reads	Bases	Mapping rate(%)	Depth	Error rate	Coverage rate
	ZS5801	81870481	12128766089	89.82	80X	0.00425	0.99575
	ZZB	88068412	13051610066	88.97	82X	0.00319	0.99681
Transcriptomic sequencing	LibID	Reads	Bases	GC cont.(%)	Base q>=20(%)	Base q>=30(%)	Mapping rate(%) (ZS5801_Hap1 as ref.)
	CQ109-F-S1-1	22176932	3313988269	46.57	98.21	94.48	94.71
	CQ109-F-S1-2	22471040	3357312036	47.21	98.19	94.46	95.12
	CQ109-F-S1-3	22761559	3401877905	46.56	98.34	94.91	94.74
	CQ109-F-S2-1	22581600	3373964190	46.92	98.16	94.32	94.82
	CQ109-F-S2-2	22516721	3364230530	46.95	98.13	94.25	94.85
	CQ109-F-S2-3	22276138	3328152164	46.92	98.05	94	95.19
	CQ109-F-S3-1	20225367	3020916881	46.9	98	98.34	94.78
	CQ109-F-S3-2	22822777	3415365961	45.99	98.94	96.11	95.14
	CQ109-F-S3-3	21300771	3182786386	46.22	98.15	94.25	94.3
	CQ109-F-S4-1	21801759	3257941857	46.62	98.27	94.71	94.71
	CQ109-F-S4-2	22258555	3325491984	46.95	98.07	94.01	94.98
	CQ109-F-S4-3	23452089	3503536103	46.98	98.07	94.07	95.24
	CQ109-F-S5-1	22092057	3300615800	47.33	98.08	94.08	95.25
	CQ109-F-S5-2	22282526	3328252634	47.27	97.96	93.7	95.04
	CQ109-F-S5-3	23337429	3486158816	47.26	98.12	94.24	95.23
	CQ109-F-S6-1	21177283	3162045801	47.5	97.79	93.23	95.69
	CQ109-F-S6-2	22725955	3394633491	46.99	98.01	93.87	94.84
	CQ109-F-S6-3	22003319	3286170328	47.36	97.84	93.3	93.62
	CQ109-L-1	22935760	3425894124	47.21	98	93.83	94.78
	CQ109-L-2	21312132	3185074192	47.2	98.2	94.41	94.43
	CQ109-L-3	22000215	3287386000	46.92	98.16	94.33	94.8
	CQ109-S-1	21850112	3265150277	46.73	98.21	94.49	94.57
	CQ109-S-2	21056518	3146396996	46.88	98.13	94.23	94.77
	CQ109-S-3	18733290	2799093115	47.14	98.17	94.35	95.06
	ZS5801_F1-1	18873181	2818558494	46.74	97.95	93.72	95.83
	ZS5801_F1-2	18387522	2746185741	46.69	97.72	93.21	95.33
	ZS5801_F1-3	21663837	3237076924	45.34	98.2	94.41	95.31
	ZS5801_F2-1	21187761	3165220674	45.96	98.09	94.11	95.46
	ZS5801_F2-2	21267444	3177233483	46.56	98.15	94.32	96.02
	ZS5801_F2-3	20096914	3003931980	46.43	98.29	94.7	95.37
	ZS5801_F3-1	22146315	3308362660	49.14	97.97	93.75	96.34
	ZS5801_F3-2	21970125	3281844753	49.05	97.94	93.67	94.42
	ZS5801_F3-3	22044924	3292644009	49.14	97.93	93.66	96.28
	ZS5801_F4-1	22126261	3304369728	47.99	97.91	93.54	53.93
	ZS5801_F4-2	19637608	2932798954	49.85	97.83	93.41	96.43
	ZS5801_F4-3	22679961	3387430064	49.29	97.9	93.58	96.34
	ZS5801_F5-1	22352672	3339324197	48.15	98.06	94.05	96.51
	ZS5801_F5-2	21811047	3257932972	47.91	98.02	93.94	96.27
	ZS5801_F5-3	23029854	3439175968	47.98	97.81	93.24	95.43
	ZS5801_L-1	21721231	3244722696	47.41	97.95	93.67	96.18
	ZS5801_L-2	22426416	3349782441	47.03	98	93.82	95.94
	ZS5801_L-3	15159104	2264605594	47.52	97.99	93.76	96.41
	ZS5801_S-1	20921890	3124578177	47.68	97.98	93.84	96.66
	ZS5801_S-2	22003600	3286908508	47.2	98.07	94.11	96.04
	ZS5801_S-3	20137967	3008168293	46.41	98.06	94.03	95.48
	ZZB_F1-1	22103465	3302525076	46.22	98.11	94.15	94.69
	ZZB_F1-2	22230103	3321652058	46.31	98.09	94.04	94.48
	ZZB_F1-3	20244078	3024388104	45.97	98.15	94.32	94.37
	ZZB_F2-1	21342049	3188887120	46.44	98.08	94.06	94.57
	ZZB_F2-2	21032275	3142038049	45.75	98.06	93.99	93.74
	ZZB_F2-3	22038428	3293256429	45.79	98.17	94.28	93.2
	ZZB_F3-1	22590707	3374895550	45.86	98.05	93.91	70.77
	ZZB_F3-2	19821169	2962314055	45.92	98.32	94.82	92.97
	ZZB_F3-3	20931517	3126752134	45.47	98.03	93.88	92.48
	ZZB_F4-1	22512965	3363581875	45.89	98.15	94.27	69.69
	ZZB_F4-2	22713812	3391146117	47.05	97.75	93.04	91.1
	ZZB_F4-3	21309067	3183956819	45.35	98.06	93.96	63.31
	ZZB_F5-1	22845037	3412127665	47.4	97.96	93.71	95.21
	ZZB_F5-2	22400953	3344596075	47.37	97.76	93.14	94.9
	ZZB_F5-3	22166464	3310217518	48.31	97.86	93.43	95.53
	ZZB_L-1	19951336	2950634299	45.17	98.87	96.4	91.17
	ZZB_L-2	20102470	2981805262	43.68	99.19	97.31	88.11
	ZZB_L-3	19925054	2946688364	44.86	98.88	96.44	90.92

## Sheet: S2
Table S2. Results of Genome Size Estimation and Heterozygosity Analysis.
	ZS5801		ZZB
K mer size	Heterozygosity (%)	Genome size (bp)	Heterozygosity (%)	Genome size (bp)
17	1.79	237455298	1.56	255823823
18	1.69	237455298	1.47	255823823
19	1.61	237455297	1.4	255823823
20	1.53	237455297	1.33	255823822
21	1.45	237455297	1.27	255823822
22	1.39	237455297	1.21	255823822
23	1.33	237455296	1.16	255823822
24	1.27	237455296	1.11	255823821
25	1.22	237455296	1.06	255823821
26	1.18	237455296	1.02	255823821
27	1.13	237455295	0.986	255823821
28	1.09	237455295	0.951	255823821
29	1.06	237455295	0.918	255823820
30	1.02	237455295	0.887	255823820
31	0.988	237455295	0.859	255823820
32	0.957	237455294	0.832	255823819
33	0.928	237455294	0.807	255823819
34	0.901	237455294	0.783	255823819
35	0.857	237455294	0.761	255823819
36	0.851	237455294	0.74	255823819
37	0.828	237455294	0.72	255823827
38	0.806	237455293	0.701	255823827
39	0.786	237455293	0.683	255823827
40	0.766	237455293	0.666	255823827
41	0.758	237455293	0.65	255823827
42	0.73	237455293	0.635	255823827
43	0.713	237455293	0.62	255823827
44	0.697	237455301	0.606	255823827
45	0.681	237455301	0.593	255823827
46	0.667	237455301	0.58	255823827
47	0.652	237455301	0.567	255823827
48	0.639	237455301	0.556	255823827
49	0.626	237455301	0.544	255823827

## Sheet: S3
Table S3. Summary of centromere and telomere information of ZS5801 and ZZB genome.
Sample ID	Chromosome	Centromere			Telomere
		Start	End	Length (bp)	Left Start	Left End	Left Length (bp)	Right Start	Right End	Right Length (bp)
ZS5801_Hap1	Chr1	19831982	21447441	1615460	NA	NA	NA	NA	NA	NA
	Chr2	25653505	26722473	1068969	NA	NA	NA	NA	NA	NA
	Chr3	9964421	10222035	257615	NA	NA	NA	20955950	20956468	518
	Chr4	12910806	13200484	289679	NA	NA	NA	NA	NA	NA
	Chr5	11943095	12883286	940192	1	11655	11655	NA	NA	NA
	Chr6	7697573	7814604	117032	1	1960	1960	NA	NA	NA
	Chr7	10422845	10693438	270594	NA	NA	NA	NA	NA	NA
	Chr8	9527801	9645230	117430	1	1155	1155	NA	NA	NA
	Chr9	4732510	4879086	146577	NA	NA	NA	NA	NA	NA
	Chr10	11008704	11164036	155333	1	8897	8897	NA	NA	NA
	Chr11	8280222	8386870	106649	1	36624	36624	NA	NA	NA
	Chr12	7599387	7871684	272298	NA	NA	NA	15675084	15676561	1477
	Chr13	8240086	8366597	126512	1	2282	2282	NA	NA	NA
	Chr14	11231973	11497004	265032	NA	NA	NA	NA	NA	NA
ZS5801_Hap2	Chr1	46619560	46910534	290975	NA	NA	NA	NA	NA	NA
	Chr2	22598534	23987992	1389459	NA	NA	NA	NA	NA	NA
	Chr3	9858105	10671920	813816	1	12278	12278	21413482	21433061	19579
	Chr4	12282193	12597984	315792	NA	NA	NA	NA	NA	NA
	Chr5	12051637	12434459	382823	NA	NA	NA	NA	NA	NA
	Chr6	8541254	9006957	465704	NA	NA	NA	NA	NA	NA
	Chr7	10523379	10679710	156332	NA	NA	NA	21431661	21433061	1400
	Chr8	9480707	9798490	317784	NA	NA	NA	NA	NA	NA
	Chr9	5687819	5808811	120993	NA	NA	NA	NA	NA	NA
	Chr10	11091924	11362088	270165	NA	NA	NA	NA	NA	NA
	Chr11	7885589	7990002	104414	1	2394	2394	NA	NA	NA
	Chr12	5636822	5760411	123590	NA	NA	NA	NA	NA	NA
	Chr13	8120027	8527237	407211	1	1610	1610	NA	NA	NA
	Chr14	11092961	11292489	199529	NA	NA	NA	14048374	14049249	875
ZS5801_Monoploid	Chr1	22378275	25759913	3381639	1	11214	11214	NA	NA	NA
	Chr2	23585566	25109187	1523622	1	364	364	NA	NA	NA
	Chr3	10195490	11222577	1027088	NA	NA	NA	22286199	22286724	525
	Chr4	12607984	12984256	376273	1	847	847	NA	NA	NA
	Chr5	11915362	12511392	596031	NA	NA	NA	21922495	21931000	8505
	Chr6	8589043	8904624	315582	NA	NA	NA	NA	NA	NA
	Chr7	10382385	10651736	269352	1	27006	27006	NA	NA	NA
	Chr8	8527378	8750312	222935	NA	NA	NA	NA	NA	NA
	Chr9	4738338	4841599	103262	NA	NA	NA	NA	NA	NA
	Chr10	11010286	11270246	259961	NA	NA	NA	NA	NA	NA
	Chr11	8120816	8225230	104415	1	9184	9184	NA	NA	NA
	Chr12	7598060	7956629	358570	1	4298	4298	15771626	15774069	2443
	Chr13	8295276	8631190	335915	1	4172	4172	NA	NA	NA
	Chr14	11208232	11395486	187255	NA	NA	NA	14135268	14157696	22428
ZZB_Hap1	Chr1	24433097	27356032	2922936	NA	NA	NA	NA	NA	NA
	Chr2	26076300	27895018	1818719	NA	NA	NA	31005000	31023312	18312
	Chr3	10159201	10646668	487468	NA	NA	NA	22283104	22295053	11949
	Chr4	12049023	12684375	635353	1	5187	5187	NA	NA	NA
	Chr5	12684340	12986846	302507	NA	NA	NA	NA	NA	NA
	Chr6	22472879	22730360	257482	NA	NA	NA	NA	NA	NA
	Chr7	10672770	10856179	183410	NA	NA	NA	NA	NA	NA
	Chr8	9534410	9965747	431338	1	6209	6209	NA	NA	NA
	Chr9	8841729	9129527	287799	NA	NA	NA	18975644	19008229	32585
	Chr10	11280514	11498176	217663	NA	NA	NA	NA	NA	NA
	Chr11	8240456	8374800	134345	NA	NA	NA	NA	NA	NA
	Chr12	6364471	6474727	110257	NA	NA	NA	NA	NA	NA
	Chr13	5609656	5771090	161435	NA	NA	NA	14916118	14938000	21882
	Chr14	10093691	10199740	106050	1	13608	13608	NA	NA	NA
ZZB_Hap2	Chr1	51500139	52427296	927158	NA	NA	NA	NA	NA	NA
	Chr2	26694850	31125476	4430627	NA	NA	NA	NA	NA	NA
	Chr3	9997767	10563252	565486	NA	NA	NA	22520022	22520372	350
	Chr4	12725308	13319528	594221	1	11158	11158	NA	NA	NA
	Chr5	12794664	12919690	125027	NA	NA	NA	NA	NA	NA
	Chr6	13684482	14122139	437658	1	385	385	NA	NA	NA
	Chr7	10383528	10679276	295749	NA	NA	NA	NA	NA	NA
	Chr8	10060031	10174618	114588	NA	NA	NA	NA	NA	NA
	Chr9	8044564	8327990	283427	NA	NA	NA	NA	NA	NA
	Chr10	11292721	11516490	223770	1	7889	7889	16941659	16949898	8239
	Chr11	8218150	8506956	288807	1	17990	17990	NA	NA	NA
	Chr12	7446736	7657236	210501	1	1071	1071	NA	NA	NA
	Chr13	5766950	5929155	162206	NA	NA	NA	NA	NA	NA
	Chr14	4924040	5037507	113468	NA	NA	NA	14072898	14083258	10360
ZZB_Monoploid	Chr1	25019932	27893754	2873823	NA	NA	NA	53719982	53722243	2261
	Chr2	26607472	26817036	209565	NA	NA	NA	NA	NA	NA
	Chr3	10016398	10607412	591015	NA	NA	NA	22829603	22830114	511
	Chr4	12739140	13355050	615911	1	5299	5299	22571346	22588139	16793
	Chr5	12656442	12773612	117171	NA	NA	NA	NA	NA	NA
	Chr6	13687775	13965549	277775	1	392	392	26088351	26102736	14385
	Chr7	10419796	10715544	295749	NA	NA	NA	18228494	18244419	15925
	Chr8	9724038	10065590	341553	1	15162	15162	NA	NA	NA
	Chr9	8197723	8485521	287799	NA	NA	NA	18296192	18316044	19852
	Chr10	11356924	11497630	140707	NA	NA	NA	NA	NA	NA
	Chr11	8246570	8372887	126318	NA	NA	NA	NA	NA	NA
	Chr12	3356768	3549727	192960	1	1127	1127	NA	NA	NA
	Chr13	8382998	8585503	202506	NA	NA	NA	15060574	15083506	22932
	Chr14	10081738	10187771	106034	NA	NA	NA	14104046	14114581	10535

## Sheet: S4
Table S4. Statistical Analysis of Repetitive Elements.
	ZS5801									ZZB									M. indica			M. alba.cv.HYB			M. notabilis
	Haplotype 1			Haplotype 2			Monoploid			Haplotype 1			Haplotype 2			Monoploid
	Number of elements	Length occupied(bp)	Percentage of sequence	Number of elements	Length occupied(bp)	Percentage of sequence	Number of elements	Length occupied(bp)	Percentage of sequence	Number of elements	Length occupied(bp)	Percentage of sequence	Number of elements	Length occupied(bp)	Percentage of sequence	Number of elements	Length occupied(bp)	Percentage of sequence	Number of elements	Length occupied(bp)	Percentage of sequence	Number of elements	Length occupied(bp)	Percentage of sequence	Number of elements	Length occupied(bp)	Percentage of sequence
Class I Retroelements	79440	76700268	0.2545	83811	71633221	0.244	84088	75191729	0.2483	140522	96348605	0.3118	122847	100615299	0.3195	143675	104143131	0.3257	223858	146302114	0.2895	139526	107183228	0.3186	123536	86216765	0.286
SINEs	962	706997	0.0023	328	126975	0.0004	870	635006	0.0021	68	13831	0	391	54791	0.0002	521	75009	0.0002	2424	237121	0.0005	700	148741	0.0004	279	47765	0.0002
LINEs	2394	1142326	0.0038	2914	1076997	0.0037	3141	1250792	0.0041	3337	1481235	0.0048	7247	1673875	0.0053	7097	1759013	0.0055	6305	2177937	0.0043	9311	2421881	0.0072	3208	1200957	0.004
LTR elements	75985	74850945	0.2484	80569	70429249	0.2399	80077	73305931	0.2421	137117	94853539	0.3069	115209	98886633	0.314	136057	102309109	0.3199	215129	143887056	0.2848	129515	104612606	0.3109	120049	84968043	0.2819
Ty1/Copia	27840	34203595	0.1135	30706	31323756	0.1067	35229	32353259	0.1068	56000	39314752	0.1272	42251	37638602	0.1195	57577	41065268	0.1284	94411	58328498	0.1154	62614	48473527	0.1441	58773	34409615	0.1141
Gypsy/DIRS1	26983	32919809	0.1092	31962	32587783	0.111	30049	34917882	0.1153	45327	47848731	0.1548	48308	53878813	0.1711	54532	54754792	0.1712	77794	73714217	0.1459	44892	48724739	0.1448	37404	44109183	0.1463
Class II DNA transposons	156899	28637677	0.095	171330	28871111	0.0983	166506	29437249	0.0972	171467	34518390	0.1117	180332	31843297	0.1011	179987	32742479	0.1024	308240	56823881	0.1125	191973	37369246	0.1111	191237	38748047	0.1285
Rolling-circles	1071	675218	0.0022	3979	1441972	0.0049	1959	1305888	0.0043	3256	1544644	0.005	5374	2572778	0.0082	5180	2950316	0.0092	7009	3340152	0.0066	6018	3051511	0.0091	2288	1395591	0.0046
Unclassified	247091	52492657	0.1742	227910	49563576	0.1688	232307	53778142	0.1776	180236	34804532	0.1126	179291	36881520	0.1171	179133	37302663	0.1167	235989	43123480	0.0853	221101	39307378	0.1168	159994	32406714	0.1075
Total interspersed repeats		157830602	0.5237		150067908	0.5111		158407120	0.5232		165671527	0.5361		169340116	0.5377		174188273	0.5447		246249475	0.4873		183859852	0.5464		157371526	0.522
Simple repeats	1169	45479	0.0002	516	18523	0.0001	4089	241245	0.0008	1178	44163	0.0001	4368	194754	0.0006	620	22722	0.0001	109	7806	0	337	38927	0.0001	547	50238	0.0002
total length	301384141			293602840			302793785			309049771			314939203			319777161			505298450			336470663			301456058
bases masked	158,551,299（52.61%）			151528403（51.61%）			159954253（52.83%）			167260334（54.12%）			172107648（54.65%）			177161311（55.4%）			249627778（49.4%）			186956076（55.56%）			158817355（52.68%）

## Sheet: S5
Table S5. Functional Annotation of Predicted Genes.
	ZS5801						ZZB
	Haplotype 1		Haplotype 2		Monoploid		Haplotype 1		Haplotype 2		Monoploid
	Gene number	Percent (%)	Gene number	Percent (%)	Gene number	Percent (%)	Gene number	Percent (%)	Gene number	Percent (%)	Gene number	Percent (%)
Total gene	24232	100	24062	100	24254	100	24283	100	23950	100	24266	100
Annotated to NR	23096	95.31	22979	95.4991	23145	95.4276	23191	95.503	22863	95.4614	23042	95.96
Annotated to SwissProt	23119	95.41	22983	95.5158	23168	95.5224	23229	95.6595	22869	95.4864	23091	95.16
Annotated to TrEMBL	23135	95.47	22992	95.5532	23184	95.5884	23260	95.7872	22893	95.5866	23138	95.35
Annotated to InterPro	23113	95.38	22959	95.416	23157	95.477	23233	95.676	22861	95.453	23130	95.32
Annotated to KEGG	23050	95.12	22905	95.1916	23096	95.2255	23164	95.3918	22797	95.1858	23060	95.03
Annotated to Cog	20175	83.26	20065	83.3887	20254	83.5079	20292	83.5646	20035	83.6534	20398	84.06

## Sheet: S6
Table S6. Annotation of Non-Coding RNAs in ZS5801 and ZZB.
Category	ZS5801			ZZB
	Haplotype 1	Haplotype 2	Monoploid	Haplotype 1	Haplotype 2	Monoploid
Number of tRNA	834	604	827	577	475	592
Number of sRNA	0	0	0	1	0	1
Number of rRNA	443	907	1016	1271	923	1789
Number of miRNA	126	129	126	130	129	129
Number of snRNA	847	807	835	846	840	875
Number of all non-coding RNAs	2250	2447	2804	2825	2367	3386
Length of tRNA, bp	84151	61855	84258	43310	35615	44466
Length of sRNA, bp	0	0	0	73	0	73
Length of rRNA, bp	596550	392418	618815	421258	515259	455435
Length of miRNA, bp	16635	17325	16548	17193	17303	17087
Length of snRNA, bp	91992	87666	90446	91615	90834	94846
Length of all non-coding RNAs, bp	789328	559264	810067	573449	659011	611907

## Sheet: S7
Table S7. List of Species Employed in Phylogenetic Analysis.
Species Name	Single-copy genes	Multiple-copy genes	Unique genes	Other genes	Uncluster genes	All genes	Scaffold N50	GC ratio	Genome size (bp)	Reference
Ficus microcarpa	3371	2345	1041	21049	1584	29390	29290112	0.3433	426563229	Genomes of the Banyan Tree and Pollinator Wasp Provide Insights into Fig-Wasp Coevolution
Ficus hispida	3339	1967	1472	18764	1668	27210	24073434	0.3455	369753424	Genomes of the Banyan Tree and Pollinator Wasp Provide Insights into Fig-Wasp Coevolution
ZZB	4435	1899	107	17131	694	24266	21407550	0.3487	319777161	This study
ZS5801	4428	1874	125	17155	672	24254	20756000	0.3478	302793785	This study
Morus alba.cv.HYB	2982	2252	70	19949	358	25611	21537881	0.344	336470663	Chromosome-Level Reference Genome and Population Genomic Analysis Provide Insights into the Evolution and Improvement of Domesticated Mulberry (Morus alba)
Morus indica	3914	1927	447	17750	1353	25391	18779702	0.3477	505298450	Draft genome sequence of Indian mulberry (Morus indica) provides a resource for functional and translational genomics
Morus notabilis	2995	2310	862	22375	1156	29698	55316520	0.3511	301456058	Chromosome-level Genomes Reveal the Genetic Basis of Descending Dysploidy and Sex Determination in Morus Plants
Arabidopsis thaliana	2350	2322	4327	16035	2594	27628	23459830	0.3606	119667750	-

## Sheet: S8
Table S8. Population Sample Information and BAM Statistics (First 54 Samples from the Current Study).
Sample ID	Sample name	Location	Longitude	Latitude	Color	Ploidy	Source	Number_bases	Mapped_bases	GC cont.(%)	Base q>=20(%)	Base q>=30(%)	Mapping_rate	Insert_size	Mean_depth	3X	4X
404	404	Shanxi	E105.47~111.27°	N31.70~39.59°	purple	Diploid	this study	10808948147	10829326868	38.25	98.23	94.38	0.9704	311	35.932X	0.9101	0.8931
6071	6071	Beibei, Chongqing	E106.44°	N29.82°	purple	unknown	this study	10231506305	10246173849	38.15	98.11	93.64	0.9765	289	33.9971X	0.966	0.9578
8632	8632	Shanxi	E108.95°	N34.27°	purple	Diploid	this study	11228101734	11249174298	37.88	98.15	94.38	0.9721	309	37.325X	0.907	0.8886
20003	20003	NA	NA	NA	purple	Diploid	this study	10841292600	10859729384	38.51	98.25	94.42	0.9699	315	36.0328X	0.9356	0.9204
AYGS	Aoyuguangsang	NA	NA	NA	purple	Diploid	this study	9927064921	9946625679	40.76	97.65	92.71	0.8845	298	33.0031X	0.8594	0.8307
B113	Bei113	NA	NA	NA	purple	Diploid	this study	10984885668	11006516827	38.07	98.19	94.27	0.9706	308	36.5199X	0.9258	0.9106
BC3	Beichang3	NA	NA	NA	purple	Diploid	this study	10451309701	10469395054	38.23	98.1	93.6	0.9708	307	34.7377X	0.916	0.8997
BYH	Baiyuhuang	NA	NA	NA	pink	Diploid	this study	10643278157	10664371324	37.91	98.2	93.95	0.9719	316	35.3846X	0.9136	0.8967
BYW	Baiyuwang	Beijing	E115.7~117.4°	N39.26~41.03°	white	unknown	this study	11178240201	11197164125	39.14	98.21	93.99	0.9734	311	37.1525X	0.8718	0.8489
CQ109	Chongqing-109	Foshan, Guangdong	E113.14°	N23.08°	purple	unknown	this study	23304355434	23360762054	37.68	97.88	93.73	0.9491	313	77.5116X	0.9714	0.9678
CXS	Chaoxiansang	North Korea	E40°	N127°	purple	Diploid	this study	10727607675	10748191008	37.36	98.1	94.26	0.9744	297	35.6628X	0.9348	0.9249
DBE	Dabaie	Dongguang, Hebei	E116.53°	N37.88°	white	Diploid	this study	11140699059	11162123098	37.71	98.17	93.83	0.9723	314	37.0362X	0.9213	0.9071
DBS	Dabaishen	Xiajin, Shandong	E116°	N36.95°	white	Diploid	this study	10567126904	10587395762	37.98	98.28	94.57	0.9698	306	35.1292X	0.9133	0.8966
DCHCG	Dechanghuangchangguo	NA	E102.18°	N27.4°	purple	Diploid	this study	10294367717	10333231190	38.28	98.32	94.65	0.9422	300	34.2859X	0.8765	0.8518
DG1	Deguo1	Dechangxian, Liangshanzhou	E102.18°	N27.4°	purple	Diploid	this study	9008944224	9017100755	41.33	98.47	94.19	0.846	289	29.919X	0.9	0.8775
DGXB	Dongguangxiaobai	Dongguang, Hebei	E116.53°	N37.88°	white	Diploid	this study	10303008020	10322736168	38.74	98.31	94.67	0.9545	305	34.2511X	0.902	0.8833
DMY	Damaya	Linqing, Shandong	E115.7°	N36.85°	white	Diploid	this study	10700388004	10720454941	38.22	98.13	93.77	0.9718	299	35.5707X	0.9044	0.8864
DYB	Dayibai	NA	NA	NA	white	Diploid	this study	1910221727	1913951366	38.77	97.56	90.76	0.9583	282	6.3505X	0.6456	0.5646
GLJY	Gelujiya	Georgia	E44.88°	N41.68°	purple	Diploid	this study	10960779476	10990316516	37.99	98.07	94.18	0.9615	281	36.4661X	0.9412	0.9297
HMBG	Hongmibaiguo	NA	NA	NA	white	Diploid	this study	10542831627	10562451689	38.19	98.12	94.07	0.9717	303	35.0465X	0.906	0.889
HT82	Haitang82	NA	NA	NA	purple	Diploid	this study	6502524897	6509806453	40.11	97.66	92.81	0.6006	294	21.5997X	0.8522	0.8186
JCS	Jianchi	Japan	E139.46°	N35.42°	purple	Diploid	this study	10737960667	10765227778	37.96	98.07	94.21	0.97	287	35.7193X	0.939	0.9265
JGBSZ	Jiguanbaishenzi	Gaotang, Shandong	E116.23°	N36.87°	white	Diploid	this study	10768195849	10788214236	38.1	98.13	94.06	0.97	309	35.7956X	0.906	0.8881
JPZ	Cambodia	Cambodia	E102.5°	N10.5°	purple	Diploid	this study	9953293092	9978477211	41.94	98.47	95.03	0.9182	295	33.1088X	0.829	0.7961
KEJ	Kanerjin	Xijiang	E87.61°	N43.79°	white	Diploid	this study	11183530991	11202560394	38.41	98.24	94.42	0.9726	302	37.1704X	0.8997	0.8815
KW	Kanwa	Sri Lanka	E79.42~81.53°	N5.55°	purple	Diploid	this study	10566861246	10587929104	38.4	98.18	93.84	0.9722	322	35.131X	0.9158	0.898
LZS	Longzhuasang	Sichuan	E97.21°	N26.03°	purple	Diploid	this study	10547981469	10579289827	37.96	98.24	94.38	0.9572	314	35.1023X	0.9172	0.8981
MJ5	Mengjian5	NA	NA	NA	purple	Diploid	this study	6968758442	6982555665	43.67	98.39	94.86	0.6378	295	23.1683X	0.792	0.7551
MS9	Mengsang-9	Mangshi, Yunnan	E98.59°	N24.43°	purple	Diploid	this study	10819296624	10853872629	37.46	98.09	94.21	0.9577	288	36.0134X	0.9362	0.9245
RBTGS	Ribentianguosang	Fuji, Japan	E138.73°	N35.36°	purple	Diploid	this study	1805796672	1808961446	38.29	97.32	90.01	0.9773	308	6.0022X	0.6607	0.5654
SBS	Subaishen	NA	NA	NA	pink	Diploid	this study	11015399414	11034600193	38.33	98.22	94.4	0.9731	308	36.6131X	0.901	0.8823
SJGS	Sijiguosang	Taiwan	E121°	N25°	purple	Diploid	this study	10737667226	10750468078	38.41	98.15	93.78	0.9808	312	35.6703X	0.925	0.9084
SL1	Sililanka-1	Sri Lanka	E80°	N8°	purple	Diploid	this study	10844584636	10875119216	37.37	98.12	94.29	0.9645	291	36.0839X	0.9435	0.9342
SL2	Sililanka-2	Sri Lanka	E80°	N8°	purple	Diploid	this study	9441722354	9464704976	37.18	98.12	94.27	0.9718	292	31.4041X	0.945	0.9347
SMBG	Shamobaiguo	Xijiang	E87.61°	N43.79°	white	Diploid	this study	10358659597	10378829050	38.22	98.25	94.42	0.972	304	34.4372X	0.9064	0.889
SMGS	Shamoguosang	Xijiang	E74~96°	N34~49°	pink	Diploid	this study	1365670230	1368229845	41.95	97.52	90.81	0.8584	297	4.5398X	0.4935	0.407
ST1	ST1	NA	NA	NA	white	Diploid	this study	10563110678	10582991591	38.09	98.18	94.22	0.9742	308	35.1146X	0.9125	0.8959
TGS	Tianguosang	Japan	E123~149°	N24~45°	purple	Diploid	this study	1035317906	1036821565	45.84	97.8	91.65	0.5484	317	3.4402X	0.4182	0.317
WSHZZ	Wushenheizhenzhu	Wusheng, Sichuan	E106.29°	N30.34°	purple	Diploid	this study	10458629509	10477948290	38.23	98.17	93.86	0.9728	310	34.7661X	0.9111	0.8928
XBE	Xiaobaie	NA	NA	NA	white	Diploid	this study	11117243360	11137962909	38.02	97.51	92.37	0.9718	309	36.956X	0.9091	0.8925
XBY	Spain	NA	E3°	N36°	pink	Diploid	this study	9145962566	9160075290	49.19	98.07	93.91	0.8399	283	30.3934X	0.4882	0.4582
XJ5	Xiajin5	Xiajin, Shandong	E116°	N36.95°	pink	unknown	this study	9338183881	9352360900	46.92	98.32	94.5	0.8485	290	31.0314X	0.5522	0.5183
XJBG	Xinjiangbaiguo	Xijiang	E87.61°	N43.79°	white	Diploid	this study	10541359866	10555672581	41.35	98.25	94	0.9716	310	35.024X	0.7986	0.7671
XJS	Xiangjinshen	NA	NA	NA	white	Diploid	this study	9944490440	9976820517	37.81	98.11	93.65	0.9505	304	33.1033X	0.9133	0.8923
XSBG	Xingshengbaiguo	Hechuan, Chongqing	E106.4°	N29.51°	pink	Diploid	this study	9500860617	9515029877	41.74	97.64	92.67	0.8591	303	31.5711X	0.8535	0.8258
XSDS	Xinshengdashi	Hechuan, Chongqing	E106.4°	N29.51°	purple	Diploid	this study	9256428634	9273539151	42.06	98.23	94.06	0.831	288	30.7698X	0.8304	0.8009
YDLBG	Yidalibaiguo	NA	NA	NA	pink	Diploid	this study	10693667489	10714527692	38.2	98.03	93.71	0.9703	305	35.5511X	0.9096	0.8936
YM2	Yingma2	NA	NA	NA	white	Diploid	this study	10820487488	10839994909	38.15	98.15	93.79	0.9689	297	35.9674X	0.9063	0.8884
ZCS	Zhichuisang	Japan	E123~149°	N24~45°	purple	unknown	this study	9660744985	9682613661	37.54	98.13	94.31	0.9692	293	32.1272X	0.9167	0.9043
ZG2	Zhenguo2	NA	NA	NA	white	unknown	this study	10640271653	10660574998	38.88	97.64	92.63	0.9656	306	35.3721X	0.8878	0.8669
ZJ6	Zijing6	Taiwan	E121°	N25°	purple	unknown	this study	10966583337	10987745636	38.69	98.08	93.5	0.9725	311	36.4576X	0.8996	0.8794
ZS5801	Zhongsang-5801	Foshan, Guangdong	E113.14°	N23.08°	purple	unknown	this study	23543548017	23569405955	37.19	97.87	93.7	0.9777	321	78.2039X	0.9923	0.9909
ZS5801XYZL	Zhongsang-5801XYZL	NA	NA	NA	purple	unknown	this study	11372464422	11385713613	38.36	98.2	94.28	0.981	311	37.7781X	0.948	0.9346
ZZB	Zhenzhubai	Linqing, Shandong	E115.7°	N36.8°	white	unknown	this study	23533016514	23587691151	38.52	97.9	93.76	0.916	319	78.2645X	0.9484	0.943
A17	Luohe-2	Luopuxianpulaxiang	E80.17°	N37.12°	white	unknown	Jiao et al., Molecular Plant, 2020	6429591618	6442872989	37.68	98.52	94.95	0.9777	308	21.3776X	0.8979	0.8783
A18	Hongmishen	Dongguang, Hebei	E116.52°	N37.8°	pink	unknown	Jiao et al., Molecular Plant, 2020	6956177857	6972663339	37.78	98.53	94.94	0.9689	303	23.1355X	0.9011	0.884
A20	Chuizhisang	0	EN/A°	NN/A°	purple	unknown	Jiao et al., Molecular Plant, 2020	5996194155	6010605053	37.44	98.49	94.88	0.9699	310	19.9433X	0.8955	0.8756
A21	Shansang305	Zhouzhi	E108.22°	N34.92°	purple	unknown	Jiao et al., Molecular Plant, 2020	6040616873	6053120824	37.68	98.49	94.87	0.9709	310	20.0844X	0.9048	0.8842
A27	Wubusang	Wubao	E110.73°	N37.45°	purple	unknown	Jiao et al., Molecular Plant, 2020	5478853655	5490934451	37.24	98.51	94.91	0.9734	309	18.2191X	0.8995	0.8781
AD8A	Qinbasang	Ankang	E109.02°	N32.68°	purple	unknown	Jiao et al., Molecular Plant, 2020	5503727863	5512849950	35.94	98.43	92.07	0.9596	243	18.2918X	0.9225	0.9071
B12	Luohang-2	Luopu	E80.17°	N37.12°	purple	unknown	Jiao et al., Molecular Plant, 2020	6523816382	6540326004	37.51	98.53	94.97	0.967	309	21.701X	0.9083	0.8913
B14	Mudanjiang	Mudanjiang	E129.58°	N44.6°	purple	unknown	Jiao et al., Molecular Plant, 2020	5752809193	5765585470	37.75	98.5	94.91	0.9694	308	19.1304X	0.9013	0.878
B20	Puxuan-1	Shaanxi	E105.47~111.27°	N31.70~39.59°	purple	unknown	Jiao et al., Molecular Plant, 2020	5562952859	5574899711	37.23	98.48	94.84	0.9728	311	18.4977X	0.9049	0.8838
B24	Luohang-5	Luopuhanggui	E80.17°	N37.12°	purple	unknown	Jiao et al., Molecular Plant, 2020	6768878822	6784066166	37.93	98.49	94.89	0.9673	301	22.5097X	0.903	0.8845
B26	Shuangtou-Kenmochi	Tokyo	E139.46°	N35.42°	purple	unknown	Jiao et al., Molecular Plant, 2020	5242902159	5255574388	37.69	98.52	94.95	0.9752	306	17.4381X	0.8964	0.8682
B9	Abai-1	Wensuxianzhamutaixiang	E80.24°	N41.29°	purple	unknown	Jiao et al., Molecular Plant, 2020	4870400144	4882268610	37.7	98.56	95.05	0.9673	302	16.1995X	0.8813	0.8543
C11	Taiyangdao	Taiyangdao	E126.55°	N45.8°	purple	unknown	Jiao et al., Molecular Plant, 2020	6361562968	6375587453	37.78	98.51	94.96	0.9714	308	21.1544X	0.909	0.8887
C14	Hongzaoshen	Hebei	E116.52°	N37.8°	pink	unknown	Jiao et al., Molecular Plant, 2020	4951038659	4962828426	37.96	98.52	94.97	0.9669	309	16.4668X	0.884	0.8555
C15	Xiaobaishen	Dongguang, Hebei	E116.52°	N37.8°	white	unknown	Jiao et al., Molecular Plant, 2020	5544032349	5557456809	37.89	98.55	95.05	0.9644	307	18.4398X	0.8935	0.8696
C23	Longsang-2	Haerbin	E126.63°	N45.75°	purple	unknown	Jiao et al., Molecular Plant, 2020	4226932111	4236326993	37.9	98.52	94.96	0.9689	308	14.0562X	0.8724	0.8365
D13	Shaansang302	Zhouzhi	E108.22°	N34.92°	purple	unknown	Jiao et al., Molecular Plant, 2020	3831312758	3839353274	37.67	98.47	94.82	0.9718	307	12.7391X	0.8602	0.8207
D16	Cesha-1	Luopu	E79.94°	N37.12°	purple	unknown	Jiao et al., Molecular Plant, 2020	5344313801	5355199154	37.76	98.47	94.82	0.979	303	17.7687X	0.8921	0.8675
D19	Tiejia-1	Zhouzhi	E108.22°	N34.92°	purple	unknown	Jiao et al., Molecular Plant, 2020	5715673800	5728405584	37.46	98.48	94.87	0.9703	308	19.007X	0.9054	0.8834
D20	Fengwei-Ichinose	Tokyo	E139.46°	N35.42°	purple	unknown	Jiao et al., Molecular Plant, 2020	5042222857	5053427991	37.43	98.48	94.86	0.9753	309	16.7674X	0.8998	0.8739
D22	Bansang	Pingli	E109.37°	N32.41°	purple	unknown	Jiao et al., Molecular Plant, 2020	5832538995	5844108682	37.51	98.5	94.89	0.9705	309	19.3909X	0.9056	0.8853
D25	Longsang-1	Haerbin	E126.63°	N45.75°	purple	unknown	Jiao et al., Molecular Plant, 2020	5200384681	5211855738	37.71	98.48	94.87	0.9709	305	17.2931X	0.8941	0.8679
D26	Shaqi-1	Hetian	E79.94°	N37.12°	white	unknown	Jiao et al., Molecular Plant, 2020	5725860786	5738759953	37.26	98.51	94.92	0.9709	305	19.0413X	0.9009	0.8813
G14	Xiang7920	Changsha	E113°	N28.21°	purple	unknown	Jiao et al., Molecular Plant, 2020	5568442366	5579799256	37.79	98.39	94.47	0.9737	316	18.5139X	0.8949	0.871
H28	Yixianhuanglu	Yixian, Hebei	E115.49°	N39.35°	purple	unknown	Jiao et al., Molecular Plant, 2020	4530893732	4539474399	38.96	98.29	94.27	0.9535	298	15.0621X	0.8495	0.8144
I27	Yangjiaowan	Linqu, Shandong	E118.53°	N36.5°	purple	unknown	Jiao et al., Molecular Plant, 2020	4636626933	4646402928	38.08	98.23	94.1	0.9724	303	15.4169X	0.8655	0.8338
I29	Jainzhizi	Yantai, Shandong	E121.39°	N37.52°	purple	unknown	Jiao et al., Molecular Plant, 2020	4811219538	4821598126	37.78	98.21	94.09	0.9724	296	15.9982X	0.8746	0.8458
J12	Xixiang-1	Xixiang	E107.77°	N33°	purple	unknown	Jiao et al., Molecular Plant, 2020	4584245966	4593788928	37.61	98.31	94.32	0.9763	314	15.2423X	0.8793	0.8487
J13	Xiaowansang	Shenxian, Hebei	E115.55°	N38.02°	purple	unknown	Jiao et al., Molecular Plant, 2020	5242341280	5253026977	38	98.23	94.1	0.9769	301	17.4297X	0.8782	0.8512
J30	Wutongsang	Linqu, Shandong	E118.53°	N36.5°	purple	unknown	Jiao et al., Molecular Plant, 2020	5114446851	5123501755	39.65	98.41	94.54	0.9698	289	16.9999X	0.825	0.7874
K14	Kenmochi	Tokyo	E139.46°	N35.42°	purple	unknown	Jiao et al., Molecular Plant, 2020	4925568578	4938176124	38.24	98.26	94.19	0.9721	308	16.385X	0.8772	0.8427
K17	Liushui-1	Ankang	E109.02°	N32.68°	purple	unknown	Jiao et al., Molecular Plant, 2020	5503656472	5517348735	37.98	98.32	94.35	0.966	305	18.3067X	0.8857	0.8601
K18	Shaqi-1	Hetian	E79.94°	N37.12°	purple	unknown	Jiao et al., Molecular Plant, 2020	5181582760	5194112839	38.14	98.31	94.28	0.9665	300	17.2342X	0.8763	0.8487
K21	Shaansang869	Zhouzhi	E108.22°	N34.92°	pink	unknown	Jiao et al., Molecular Plant, 2020	5685984106	5697825958	37.89	98.27	94.18	0.9698	312	18.9055X	0.8937	0.8699
K28	Tiansang-2	Zichang	E109.65°	N37.16°	purple	unknown	Jiao et al., Molecular Plant, 2020	4796959059	4807730842	37.42	98.38	94.47	0.9717	314	15.9522X	0.884	0.8575
L11	Xiaojiguan	Linqu, Shandong	E118.53°	N36.5°	purple	unknown	Jiao et al., Molecular Plant, 2020	8415333945	8432973630	38.2	98.36	94.42	0.9712	308	27.9808X	0.9062	0.8897
L13	Henan-50	Nanzhao	E112.4°	N33.49°	purple	unknown	Jiao et al., Molecular Plant, 2020	5605314048	5617289828	37.44	98.41	94.52	0.9721	313	18.6383X	0.9024	0.8807
L17	Heilucaisang	Linqu, Shandong	E118.53°	N36.5°	purple	unknown	Jiao et al., Molecular Plant, 2020	4751804152	4762105320	37.79	98.19	94	0.9712	306	15.8008X	0.8784	0.85
L18	Youjiangdangdang	Qixia, Shandong	E120.83°	N37.28°	purple	unknown	Jiao et al., Molecular Plant, 2020	5049229618	5059777630	37.65	98.28	94.23	0.9767	302	16.7885X	0.8849	0.8581
L21	Heilujiesang	Linqu, Shandong	E118.53°	N36.5°	purple	unknown	Jiao et al., Molecular Plant, 2020	5930340547	5943666130	37.3	98.18	93.97	0.9709	309	19.7212X	0.9076	0.889
L22	Dajiguan	Linqu, Shandong	E118.53°	N36.5°	purple	unknown	Jiao et al., Molecular Plant, 2020	4872887670	4884094431	37.07	98.21	94.06	0.9711	312	16.2055X	0.8977	0.8742
L27	Huanglusang	Shenxian, Hebei	E115.56°	N38.02°	purple	unknown	Jiao et al., Molecular Plant, 2020	5009166384	5020293404	37.44	98.15	93.88	0.9718	305	16.6575X	0.8958	0.8701
L28	Jizhuasang	Yangcheng, Shanxi	E112.38°	N35.84°	purple	unknown	Jiao et al., Molecular Plant, 2020	5187608770	5198082339	37.36	98.25	94.15	0.9767	314	17.2474X	0.9001	0.8767
L30	Heilvsang	Zezhou	E112.83°	N35.52°	purple	unknown	Jiao et al., Molecular Plant, 2020	6523926201	6539856368	37.22	98.22	94.06	0.9691	307	21.6994X	0.9128	0.8967
M12	Guanzhongbaitiao	Zhouzhi	E108.22°	N34.92°	white	unknown	Jiao et al., Molecular Plant, 2020	3859834633	3868713886	38.82	98.23	94.11	0.9688	301	12.8365X	0.8266	0.7843
M18	Lusang-6	Tengxian, Shandong	E117.16°	N35.11°	purple	unknown	Jiao et al., Molecular Plant, 2020	3941303078	3948819555	38.27	98.29	94.23	0.9769	295	13.1023X	0.8454	0.8056
M25	Dulusang	Rushan, Shandong	E121.52°	N36.89°	purple	unknown	Jiao et al., Molecular Plant, 2020	4634731904	4644431762	37.66	98.21	94.04	0.9741	307	15.4103X	0.8841	0.8554
M27	Hetianbaisang	Luopu	E80.17°	N37.12°	white	unknown	Jiao et al., Molecular Plant, 2020	4672519046	4683125310	37.86	98.17	93.93	0.9697	303	15.5387X	0.8819	0.8518
M29	Caisang	Shandong	E114.19~122.43°	N34.22~38.23°	purple	unknown	Jiao et al., Molecular Plant, 2020	5052327532	5062834755	38.35	98.28	94.23	0.9716	303	16.7986X	0.873	0.844
M30	Tiegansang	Linqu, Shandong	E118.53°	N36.5°	purple	unknown	Jiao et al., Molecular Plant, 2020	3742989386	3751080188	37.66	98.25	94.17	0.972	305	12.4462X	0.8604	0.8217
N11	Huanglutou	Linqu, Shandong	E118.53°	N36.5°	purple	unknown	Jiao et al., Molecular Plant, 2020	3629558427	3637265663	37.54	98.18	93.98	0.9712	307	12.0685X	0.8548	0.8143
N14	Heilutou	Linqu, Shandong	E118.53°	N36.5°	purple	unknown	Jiao et al., Molecular Plant, 2020	3911298227	3919807891	37.81	98.23	94.13	0.9718	303	13.006X	0.8558	0.8178
N17	Jinxuan-6	Yuncheng	E110.97°	N35.03°	purple	unknown	Jiao et al., Molecular Plant, 2020	3906670460	3915342859	37.56	98.23	94.1	0.9725	306	12.9912X	0.8628	0.8265
N20	Jiaodongyousang	Qixia, Shandong	E120.83°	N37.28°	purple	unknown	Jiao et al., Molecular Plant, 2020	3619925407	3627297911	37.75	98.3	94.22	0.9722	323	12.0355X	0.8437	0.8008
N25	Weinan-1	Weinan	E109.5°	N34.52°	purple	unknown	Jiao et al., Molecular Plant, 2020	4870997611	4881680873	37.62	98.34	94.41	0.9683	307	16.1975X	0.8877	0.8608
N30	Shaosang	Zhenping, Henan	E112.23°	N33.03°	purple	unknown	Jiao et al., Molecular Plant, 2020	4555756618	4565406983	38.01	98.34	94.45	0.9721	308	15.1481X	0.8687	0.8363
O9	Dabaitiao	Linqu, Shandong	E118.53°	N36.5°	purple	unknown	Jiao et al., Molecular Plant, 2020	4073171143	4082708131	37.97	98.35	94.43	0.9666	301	13.5465X	0.8574	0.8213
T3A	Huanggelu	Yangcheng	E112.38°	N35.84°	purple	unknown	Jiao et al., Molecular Plant, 2020	5033555302	5042027771	36.15	98.07	91.84	0.9595	245	16.7296X	0.9207	0.9033

## Sheet: S9
Table S9. Coefficient of Variation (CV) of K-Value for ADMIXTURE Analysis.
k-value	CV error
1	0.49525
2	0.47183
3	0.45944
4	0.45708
5	0.46092
6	0.45865
7	0.45333
8	0.45444
9	0.45366
10	0.47633
11	0.49536
12	0.49355
13	0.51235
14	0.53452
15	0.53737
16	0.54636
17	0.56851
18	0.61514
19	0.59688
20	0.6403

## Sheet: S10
Table S10. Annotation of Significance Levels in Genome-Wide Association Studies (GWAS)
Genes	Annotation	Site	Nucleotide changes	Aa changes	Genotype			Purple number(80)			Pink number(10)			White number(22)			P-value
*	*	*	*	*	0/0	0/1	1/1	0/0	0/1	1/1	0/0	0/1	1/1	0/0	0/1	1/1	*
ZS5801_Hap1.007676.1	BTB/POZ domain-containing protein	Chr5:8,670,886	871G>A	Gly291Ser	GG	GA	AA	4	26	50	6	4	0	3	2	17	1.57141e-09
ZS5801_Hap1.007677.1	Zinc finger (C3HC4 RING finger) protein	Chr5:8,672,366	37G>A	Val13Ile	GG	GA	AA	65	11	4	0	5	5	1	11	10	1.47521e-11
		Chr5:8,672,390	61A>G	Thr21Ala	AA	AG	GG	7	30	43	7	3	0	12	9	1	1.92787e-09
		Chr5:8,672,581	252G>C	Leu84Phe	GG	GC	CC	64	12	4	0	6	4	1	11	10	5.03039e-10
		Chr5:8,672,756	427G>C	Gly143Arg	GG	GC	CC	64	12	4	0	6	4	1	11	10	5.03039e-10
		Chr5:8,672,867	538A>T	Ile180Leu	AA	AT	TT	57	17	6	0	6	3	0	10	11	1.73228e-10
ZS5801_Hap1.007679.1	Hypothetical protein CFP56_35649	Chr5:8,676,539	32G>A	Arg11Lys	GG	GA	AA	67	11	2	0	6	4	1	12	9	2.12343e-14
		Chr5:8,676,771	264G>T	Glu88Asp	GG	GT	TT	67	11	2	1	5	4	1	12	9	2.44522e-12
		Chr5:8,676,786	279G>C	Leu93Phe	GG	GC	CC	67	11	2	1	5	4	1	12	9	6.87674e-13
		Chr5:8,676,815	308T>C	Met103Thr	TT	TC	CC	66	11	2	0	5	4	1	11	10	3.52514e-14
ZS5801_Hap1.007680.1	Hypothetical protein SLEP1_g45695	Chr5:8,688,831	107T>A	Phe36Tyr	TT	TA	AA	59	15	6	1	5	4	0	11	11	2.87362e-11
		Chr5:8,688,870	146A>C	Lys49Thr	AA	AC	CC	62	16	2	1	5	4	1	11	10	8.52445e-11
		Chr5:8,688,873	149G>C	Trp50Ser	GG	GC	CC	59	19	2	1	5	4	1	11	10	3.77845e-11
		Chr5:8,688,983	259C>G	Leu87Val	CC	CG	GG	54	20	6	0	6	4	0	11	11	1.91636e-14
		Chr5:8,688,984	260T>C	Leu87Pro	TT	TC	CC	62	16	2	0	6	4	0	12	10	3.02643e-14
ZS5801_Hap1.007690.1	V-type proton ATPase subunit G3	Chr5:8,762,676	328A>T	Met110Leu	AA	AT	TT	80	0	0	2	8	0	0	13	9	1.7248e-24

[truncated: 8 more sheets: S11, S12, S13, S14, S15, S16, S17, S18]
